# Supplementary material for: PRSice: Polygenic Risk Score software
Source: Bioinformatics. 2014 Dec 29;31(9):1466–8. doi: 10.1093/bioinformatics/btu848 (PMC4410663; doi:10.1093/bioinformatics/btu848)
Supplement: Supplementary Data [file supp_btu848_suppl_data.zip]

Archive with 3 entries (3 files):
- PRSice_Supplementary_REVISION.pdf
- FIG_1_GREYSCALE.eps
- FIG_2_GREYSCALE.eps
